# Supplementary material for: Influence of Hole Transport Layers on Buried Interface in Wide-Bandgap Perovskite Phase Segregation
Source: Nanomaterials (Basel). 2024 Jun 1;14(11):963. doi: 10.3390/nano14110963 (PMC11173573; doi:10.3390/nano14110963)
Supplement: Supplementary file 1 [file nanomaterials-14-00963-s001.zip]

Archive with 1 entries (1 files):
- nanomaterials-3001948-supplementary.pdf
